# Supplementary material for: Argyrella richardsiae, a new species of Melastomataceae from the wet miombo woodlands of south-central Africa
Source: PhytoKeys. 2017 Jul 3;(82):113–21. doi: 10.3897/phytokeys.82.12914 (PMC5546389; doi:10.3897/phytokeys.82.12914)
Supplement: XML Treatment for Argyrella richardsiae [file phytokeys.82.12914-treatment1.xml]

<!DOCTYPE tp:taxon-treatment
  PUBLIC "-//TaxonX//DTD Taxonomic Treatment Publishing DTD v0 20100105//EN" "tax-treatment-NSO.dtd">
<tp:taxon-treatment xmlns:tp="http://www.plazi.org/taxpub"><tp:treatment-meta><kwd-group><label>Taxon classification</label><kwd><named-content xmlns:xlink="http://www.w3.org/1999/xlink" content-type="kingdom">Plantae</named-content></kwd><kwd><named-content xmlns:xlink="http://www.w3.org/1999/xlink" content-type="order">Myrtales</named-content></kwd><kwd><named-content xmlns:xlink="http://www.w3.org/1999/xlink" content-type="family">Melastomataceae</named-content></kwd></kwd-group><mixed-citation publication-type="journal"><person-group><name><surname>Veranso-Libalah</surname><given-names>Marie Claire</given-names></name><name><surname>Stone</surname><given-names>Robert Douglas</given-names></name><name><surname>Kadereit</surname><given-names>Gudrun</given-names></name></person-group><article-title>
          <italic><tp:taxon-name><tp:taxon-name-part taxon-name-part-type="genus" reg="Argyrella">Argyrella</tp:taxon-name-part> <tp:taxon-name-part taxon-name-part-type="species" reg="richardsiae">richardsiae</tp:taxon-name-part></tp:taxon-name></italic>, a new species of <tp:taxon-name><tp:taxon-name-part taxon-name-part-type="family">Melastomataceae</tp:taxon-name-part></tp:taxon-name> from the wet miombo woodlands of south-central Africa</article-title><source>PhytoKeys</source><day>3</day><month>7</month><year>2017</year><volume>2017</volume><issue>82</issue><fpage>113</fpage><lpage>121</lpage><pub-id pub-id-type="doi">10.3897/phytokeys.82.12914</pub-id></mixed-citation></tp:treatment-meta><tp:nomenclature><tp:taxon-name>
            <tp:taxon-name-part taxon-name-part-type="genus" reg="Argyrella">Argyrella</tp:taxon-name-part>
            <tp:taxon-name-part taxon-name-part-type="species" reg="richardsiae">richardsiae</tp:taxon-name-part>
            <object-id xmlns:xlink="http://www.w3.org/1999/xlink" content-type="ipni" xlink:type="simple">urn:lsid:ipni.org:names:77163878-1</object-id>
          </tp:taxon-name><tp:taxon-authority>Veranso-Libalah &amp; G.Kadereit</tp:taxon-authority><tp:taxon-status xmlns:xlink="http://www.w3.org/1999/xlink" xlink:type="simple">sp. nov.</tp:taxon-status><xref ref-type="fig" rid="F1">Figure 1</xref></tp:nomenclature><tp:treatment-sec sec-type="material" id="SECID0EPAAE"><title>Type.</title><p>TANZANIA. Katavi region: Mpanda district, 19 km on Mpanda-Uvinza road, seepage areas in tall <italic><tp:taxon-name><tp:taxon-name-part taxon-name-part-type="genus" reg="Julbernardia">Julbernardia</tp:taxon-name-part> <tp:taxon-name-part taxon-name-part-type="species" reg="paniculata">paniculata</tp:taxon-name-part></tp:taxon-name></italic>, <italic>Terminalia mollis</italic> woodland, grey and sandy soils, <named-content xmlns:xlink="http://www.w3.org/1999/xlink" content-type="dwc:verbatimCoordinates" xlink:type="simple"><named-content content-type="geo-json" specific-use="{&#34;type&#34;:&#34;Point&#34;,&#34;coordinates&#34;:[30.983333,-6.233333]}" id="NCID0EFBAE" xlink:type="simple">6°14'S, 30°59'E</named-content></named-content>, 1100 m, 14 May 1997 (fl &amp; fr) , <italic>S. Bidgood, D. Sitoni, K. Vollesen &amp; C. Whitehouse 3935</italic> (Holotype: K! [K000771858!]; isotypes: K! [K000771858!]; BR! [BR0000013189358!], C!, EA!, P! [P05222349!]).</p><fig id="F1" position="float" orientation="portrait"><label>Figure 1.</label><caption><p>
                <italic><tp:taxon-name><tp:taxon-name-part taxon-name-part-type="genus" reg="Argyrella">Argyrella</tp:taxon-name-part> <tp:taxon-name-part taxon-name-part-type="species" reg="richardsiae">richardsiae</tp:taxon-name-part></tp:taxon-name></italic>, <bold>A</bold> habit <bold>B</bold> glandular trichomes <bold>C</bold> leaf <bold>D</bold> flower <bold>E</bold> stamens: inner stamen (left), outer stamen (right) <bold>F</bold> seed (drawn from <italic>Mrs H.M. Richards &amp; S. Arasululu</italic> 26190 and <italic>Bidgood et al.</italic> 3935). Illustration by Doris Franke.</p></caption><graphic xmlns:xlink="http://www.w3.org/1999/xlink" xlink:href="phytokeys-82-113-g001.jpg" position="float" orientation="portrait" xlink:type="simple" id="oo_143174.jpg"/></fig></tp:treatment-sec><tp:treatment-sec sec-type="diagnosis" id="SECID0EUCAE"><title>Diagnosis.</title><p>The new species differs from all other species of <italic><tp:taxon-name><tp:taxon-name-part taxon-name-part-type="genus" reg="Argyrella">Argyrella</tp:taxon-name-part></tp:taxon-name></italic> by having only glandular trichomes throughout the whole plant (versus a mixture of stellate and glandular trichomes in the other species), secondary branches arising at each node and leaves generally pointing downwards. It resembles <italic><tp:taxon-name><tp:taxon-name-part taxon-name-part-type="genus" reg="Argyrella">A.</tp:taxon-name-part> <tp:taxon-name-part taxon-name-part-type="species" reg="bambutorum">bambutorum</tp:taxon-name-part></tp:taxon-name></italic> (Gilg &amp; Ledermann ex Engl.) Veranso-Libalah &amp; G.Kadereit but differs by having leaf-blades with serrulate margins (versus entire margins in <italic><tp:taxon-name><tp:taxon-name-part taxon-name-part-type="genus" reg="Argyrella">A.</tp:taxon-name-part> <tp:taxon-name-part taxon-name-part-type="species" reg="bambutorum">bambutorum</tp:taxon-name-part></tp:taxon-name></italic>) and the primary pair of lateral nerves disappearing half-way between the base and the apex (versus conspicuous lateral nerves percurrent from the base to the apex in <italic><tp:taxon-name><tp:taxon-name-part taxon-name-part-type="genus" reg="Argyrella">A.</tp:taxon-name-part> <tp:taxon-name-part taxon-name-part-type="species" reg="bambutorum">bambutorum</tp:taxon-name-part></tp:taxon-name></italic>). <italic><tp:taxon-name><tp:taxon-name-part taxon-name-part-type="genus" reg="Argyrella">Argyrella</tp:taxon-name-part> <tp:taxon-name-part taxon-name-part-type="species" reg="richardsiae">richardsiae</tp:taxon-name-part></tp:taxon-name></italic> also differs from the widely distributed <italic><tp:taxon-name><tp:taxon-name-part taxon-name-part-type="genus" reg="Argyrella">A.</tp:taxon-name-part> <tp:taxon-name-part taxon-name-part-type="species" reg="canescens">canescens</tp:taxon-name-part></tp:taxon-name></italic> and the Angolan endemic <italic><tp:taxon-name><tp:taxon-name-part taxon-name-part-type="genus" reg="Argyrella">A.</tp:taxon-name-part> <tp:taxon-name-part taxon-name-part-type="species" reg="angolensis">angolensis</tp:taxon-name-part></tp:taxon-name></italic> (Cogn.) Veranso-Libalah &amp; G.Kadereit by having many new branches or buds arising at each node (versus unbranched herb in <italic><tp:taxon-name><tp:taxon-name-part taxon-name-part-type="genus" reg="Argyrella">A.</tp:taxon-name-part> <tp:taxon-name-part taxon-name-part-type="species" reg="angolensis">angolensis</tp:taxon-name-part></tp:taxon-name></italic> and <italic><tp:taxon-name><tp:taxon-name-part taxon-name-part-type="genus" reg="Argyrella">A.</tp:taxon-name-part> <tp:taxon-name-part taxon-name-part-type="species" reg="canescens">canescens</tp:taxon-name-part></tp:taxon-name></italic>) and leaves sessile with amplexicaul bases generally pointing downwards (versus leaves petiolate with rounded to cordate bases and generally pointing upwards in <italic><tp:taxon-name><tp:taxon-name-part taxon-name-part-type="genus" reg="Argyrella">A.</tp:taxon-name-part> <tp:taxon-name-part taxon-name-part-type="species" reg="angolensis">angolensis</tp:taxon-name-part></tp:taxon-name></italic> and <italic><tp:taxon-name><tp:taxon-name-part taxon-name-part-type="genus" reg="Argyrella">A.</tp:taxon-name-part> <tp:taxon-name-part taxon-name-part-type="species" reg="canescens">canescens</tp:taxon-name-part></tp:taxon-name></italic>) and only glandular trichomes on the hypanthium (versus dense stellate and glandular trichomes on the hypanthium of <italic><tp:taxon-name><tp:taxon-name-part taxon-name-part-type="genus" reg="Argyrella">A.</tp:taxon-name-part> <tp:taxon-name-part taxon-name-part-type="species" reg="angolensis">angolensis</tp:taxon-name-part></tp:taxon-name></italic> and <italic><tp:taxon-name><tp:taxon-name-part taxon-name-part-type="genus" reg="Argyrella">A.</tp:taxon-name-part> <tp:taxon-name-part taxon-name-part-type="species" reg="canescens">canescens</tp:taxon-name-part></tp:taxon-name></italic>).</p></tp:treatment-sec><tp:treatment-sec sec-type="description" id="SECID0EFHAE"><title>Description.</title><p>Erect herb up to 1 m tall with branches arising at each node (Fig. <xref ref-type="fig" rid="F1">1A</xref>); stems quadrangular, covered with glandular trichomes (0.3–0.7 mm) (Fig. <xref ref-type="fig" rid="F1">1B</xref>). Leaves sessile, broadly ovate, generally pointing downwards; lamina 15–35 × 7–22 mm, covered with sparse glandular trichomes on both surfaces, apex acute, base amplexicaul, margins serrulate; principal nerves 5–7, lateral nerves fading about half-way from the base and never reaching the apex on the adaxial surface but reaching the apex on the abaxial surface (Fig. <xref ref-type="fig" rid="F1">1C</xref>). Inflorescence a terminal panicle of cymes with 15–25 flowers or axillary with 5–10 flowers (Fig. <xref ref-type="fig" rid="F1">1D</xref>). Two caducous bracts, 4–6 × 3–5 mm, pink–mauve, covered with glandular trichomes and enclosing the calyx-tube. Calyx-tube campanulate, 2.5–6 mm in diameter, covered with glandular trichomes. Calyx-lobes 5, triangular, 4.5–6 mm long, persistent, margins and dorsal surface covered with glandular trichomes. Petals 5, pink, 9–13 × 7–8 mm, obovate. Stamens 10, markedly unequal, anthers mauve-purple, filaments yellow, pedoconnectives pink-mauve, appendages yellow. Outer stamens 16–18 mm long, anthers 5–7 mm, filaments 5–7 mm, pedoconnective 7–8.5 mm, strongly curved, appendage ventrally tri-cuspidate, 1–2 mm (Fig. <xref ref-type="fig" rid="F1">1E</xref>). Inner stamens 9–13 mm long, anthers 3.5–5 mm, filaments 4–5 mm, pedoconnective ca. 1.5 mm long, appendage ventrally bilobed, ca. 0.5 mm (Fig. <xref ref-type="fig" rid="F1">1E</xref>). <!--PageBreak--><!--PageBreak-->Style 22–25 mm long, glabrous. Stigma punctate. Fruit a capsule, dehiscent, ca. 6 mm long. Seeds cochleate, ca. 0.6 mm in diameter, numerous (Fig. <xref ref-type="fig" rid="F1">1F</xref>).</p></tp:treatment-sec><tp:treatment-sec sec-type="material" id="SECID0EKIAE"><title>Additional specimens examined.</title><p>ANGOLA. Huambo province: Longonjo, Lépi, Caála 1700m, 3 August 1940, (fr), <italic>J. Gossweiler 12147</italic> (LISC030751!, LISC030752!, LISC030753!, LISC030754!, LISC030755!, LISC030756!). TANZANIA. Mpanda district: Uruwira-Tabora road, <italic><tp:taxon-name><tp:taxon-name-part taxon-name-part-type="genus" reg="Brachystegia">Brachystegia</tp:taxon-name-part></tp:taxon-name></italic> woodland, Kambisama river, 1400 m, 30 September 1970 (fl &amp; fr), <italic>Mrs H.M. Richards &amp; S. Arasululu 26190</italic> (K!, BR!); Mlele beekeeping reserve, riverine woodland, Iloba river, <named-content xmlns:xlink="http://www.w3.org/1999/xlink" content-type="dwc:verbatimCoordinates" xlink:type="simple"><named-content content-type="geo-json" specific-use="{&#34;type&#34;:&#34;Point&#34;,&#34;coordinates&#34;:[31.625833,-6.798889]}" id="NCID0E5IAE" xlink:type="simple">6°47'56"S, 31°37'33"E</named-content></named-content>, 1562 m, 7 May 2004, <italic>N.A</italic>. <italic>Mwangulango 1193</italic> (MO, MJG!).</p></tp:treatment-sec><tp:treatment-sec sec-type="etymology" id="SECID0EHJAE"><title>Etymology.</title><p>The species epithet is in honour of Mary Alice Eleanor Richards (also known from her collection labels as Mrs H.M. Richards), who collected extensively in Africa from 1951 to 1974 (Polhill and Polhill 2015). Of our new species <italic><tp:taxon-name><tp:taxon-name-part taxon-name-part-type="genus" reg="Argyrella">Argyrella</tp:taxon-name-part> <tp:taxon-name-part taxon-name-part-type="species" reg="richardsiae">richardsiae</tp:taxon-name-part></tp:taxon-name></italic>, she made a collection which is cited above in ‘Additional specimens examined’.</p></tp:treatment-sec><tp:treatment-sec sec-type="distribution" id="SECID0EYJAE"><title>Distribution and habitat.</title><p>This species is evidently endemic to the wet miombo woodlands of Mpanda district, southwestern Tanzania and Huambo province, central Angola (Fig. <xref ref-type="fig" rid="F2">2</xref>). Miombo woodland is a significant biome covering about 10% of the African landmass (<xref ref-type="bibr" rid="B19">White 1983</xref>; <xref ref-type="bibr" rid="B2">Campbell et al. 1996</xref>, <xref ref-type="bibr" rid="B3">2007</xref>). Miombo woodlands are mainly found in southern and central African countries, and are the dominant vegetation component of Angola, Zambia, Tanzania, Malawi, Mozambique and Zimbabwe (<xref ref-type="bibr" rid="B14">Malmer 2007</xref>, <xref ref-type="bibr" rid="B19">White 1983</xref>, <xref ref-type="bibr" rid="B2">Campbell et al. 1996</xref>, <xref ref-type="bibr" rid="B3">2007</xref>). They are mainly dominated by <italic><tp:taxon-name><tp:taxon-name-part taxon-name-part-type="genus" reg="Brachystegia">Brachystegia</tp:taxon-name-part></tp:taxon-name></italic> Benth., <italic><tp:taxon-name><tp:taxon-name-part taxon-name-part-type="genus" reg="Julbernardia">Julbernardia</tp:taxon-name-part></tp:taxon-name></italic> Pellegr. and <italic><tp:taxon-name><tp:taxon-name-part taxon-name-part-type="genus" reg="Isoberlinia">Isoberlinia</tp:taxon-name-part></tp:taxon-name></italic> Craib &amp; Stapf trees of the subfamily <tp:taxon-name><tp:taxon-name-part taxon-name-part-type="subfamily">Caesalpinioideae</tp:taxon-name-part></tp:taxon-name>, <tp:taxon-name><tp:taxon-name-part taxon-name-part-type="family">Leguminosae</tp:taxon-name-part></tp:taxon-name>. The wet miombo is found in areas of more than 1000 mm annual rainfall with an elevation of 1000–2500 m. A predominant wet miombo woodland vegetation is composed of riverine woodland along watercourses and marshes in poorly drained and/or low-lying areas, mainly characterised by alluvial soils (<xref ref-type="bibr" rid="B3">Campbell et al. 2007</xref>, <xref ref-type="bibr" rid="B13">Lupala et al. 2015</xref>). Also, wet miombo has higher tree height (typically &gt; 15 m) and higher floristic diversity which mainly occurs in the northern part of miombo distribution: eastern Angola, northern Zambia, southwestern Tanzania and central Malawi (<xref ref-type="bibr" rid="B8">Frost 1996</xref>). It is likely that <italic><tp:taxon-name><tp:taxon-name-part taxon-name-part-type="genus" reg="Argyrella">A.</tp:taxon-name-part> <tp:taxon-name-part taxon-name-part-type="species" reg="richardsiae">richardsiae</tp:taxon-name-part></tp:taxon-name></italic> also occurs in wet miombo woodlands of southern Democratic Republic of Congo (<abbrev xmlns:xlink="http://www.w3.org/1999/xlink" xlink:title="Democratic Republic of Congo" id="ABBRID0EUMAE" xlink:type="simple">DRC</abbrev>), northern Zambia and southern Malawi and not just disjunctly between Angola and Tanzania. <italic><tp:taxon-name><tp:taxon-name-part taxon-name-part-type="genus" reg="Argyrella">Argyrella</tp:taxon-name-part> <tp:taxon-name-part taxon-name-part-type="species" reg="richardsiae">richardsiae</tp:taxon-name-part></tp:taxon-name></italic> like the other <italic><tp:taxon-name><tp:taxon-name-part taxon-name-part-type="genus" reg="Argyrella">Argyrella</tp:taxon-name-part></tp:taxon-name></italic> species grows in marshes.</p><fig id="F2" position="float" orientation="portrait"><label>Figure 2.</label><caption><p>Distribution map of <italic><tp:taxon-name><tp:taxon-name-part taxon-name-part-type="genus" reg="Argyrella">Argyrella</tp:taxon-name-part></tp:taxon-name></italic> species.</p></caption><graphic xmlns:xlink="http://www.w3.org/1999/xlink" xlink:href="phytokeys-82-113-g002.jpg" position="float" orientation="portrait" xlink:type="simple" id="oo_143175.jpg"/></fig></tp:treatment-sec><tp:treatment-sec sec-type="conservation status" id="SECID0E5NAE"><title>Conservation status.</title><p>Proposed IUCN Red List Category: Endangered (<abbrev xmlns:xlink="http://www.w3.org/1999/xlink" xlink:title="Endangered" id="ABBRID0EEOAE" xlink:type="simple">EN</abbrev>): B2ab (ii,iii) <abbrev xmlns:xlink="http://www.w3.org/1999/xlink" xlink:title="extent of occurrence" id="ABBRID0EIOAE" xlink:type="simple">EOO</abbrev> ~79 km<sup>2</sup>, <abbrev xmlns:xlink="http://www.w3.org/1999/xlink" xlink:title="area of occupancy" id="ABBRID0EOOAE" xlink:type="simple">AOO</abbrev> 32 km<sup>2</sup>. This species is only known from four collections in seepage, marshes or riverine woodlands (wet miombo woodlands) of the Mpanda district, Tanzania and Huambo province of Angola. Although cited on the collection label <italic>Mwangulango 1193</italic> as a locally frequent herb in the Mpanda district, it is still a poorly collected species. As earlier suggested, <italic><tp:taxon-name><tp:taxon-name-part taxon-name-part-type="genus" reg="Argyrella">A.</tp:taxon-name-part> <tp:taxon-name-part taxon-name-part-type="species" reg="richardsiae">richardsiae</tp:taxon-name-part></tp:taxon-name></italic> may also occur in wet miombo woodlands of southern <abbrev xmlns:xlink="http://www.w3.org/1999/xlink" xlink:title="Democratic Republic of Congo" id="ABBRID0EBPAE" xlink:type="simple">DRC</abbrev>, northern Zambia and southern Malawi, but at the moment we think it is better to treat it as endangered until we are certain that this species is found in other places. Moreover, this species is only known from one collection in Angola since 1940. Generally, miombo woodlands are an important source of livelihood because they provide social, economic, and environmental beneﬁts <!--PageBreak-->such as ﬁrewood, timber, medicinal plants, food, and catchment protection, among others. According to <xref ref-type="bibr" rid="B3">Campbell et al. (2007)</xref> over 75 million people inhabit areas covered, or formerly covered, by miombo woodland, with an additional 25 million urban dwellers relying on miombo wood or charcoal as a source of energy. As a result, these woodlands have been and are being depleted for the harvesting of timber used for charcoal production, conversion to farmlands and fuel-wood extraction (<xref ref-type="bibr" rid="B3">Campbell et al. 2007</xref>, <xref ref-type="bibr" rid="B13">Lupala et al. 2015</xref>).</p></tp:treatment-sec><tp:treatment-sec sec-type="GenBank Accession Nos" id="SECID0ETPAE"><title>GenBank Accession Nos.</title><p>
            <ext-link xmlns:xlink="http://www.w3.org/1999/xlink" ext-link-type="gen" xlink:href="KX889285" xlink:type="simple">KX889285</ext-link> (ITS), <ext-link xmlns:xlink="http://www.w3.org/1999/xlink" ext-link-type="gen" xlink:href="KY248410" xlink:type="simple">KY248410</ext-link> (<italic>psbK-psbL</italic>), <ext-link xmlns:xlink="http://www.w3.org/1999/xlink" ext-link-type="gen" xlink:href="KY284711" xlink:type="simple">KY284711</ext-link> (<italic>accD-psaI</italic>) (see <xref ref-type="bibr" rid="B18">Veranso-Libalah et al. 2017</xref>).</p></tp:treatment-sec><tp:treatment-sec sec-type="discussion" id="SECID0EQQAE"><title>Discussion.</title><p>
            <italic><tp:taxon-name><tp:taxon-name-part taxon-name-part-type="genus" reg="Argyrella">Argyrella</tp:taxon-name-part> <tp:taxon-name-part taxon-name-part-type="species" reg="richardsiae">richardsiae</tp:taxon-name-part></tp:taxon-name></italic> is similar to <italic><tp:taxon-name><tp:taxon-name-part taxon-name-part-type="genus" reg="Argyrella">A.</tp:taxon-name-part> <tp:taxon-name-part taxon-name-part-type="species" reg="bambutorum">bambutorum</tp:taxon-name-part></tp:taxon-name></italic> but differs by having serrulate leaf margins, intersepalar appendages absent, and stamens dimorphic (versus entire leaf margins, intersepalar appendages present, and stamens isomorphic in <italic><tp:taxon-name><tp:taxon-name-part taxon-name-part-type="genus" reg="Argyrella">A.</tp:taxon-name-part> <tp:taxon-name-part taxon-name-part-type="species" reg="bambutorum">bambutorum</tp:taxon-name-part></tp:taxon-name></italic>). The new species also differs from <italic><tp:taxon-name><tp:taxon-name-part taxon-name-part-type="genus" reg="Argyrella">A.</tp:taxon-name-part> <tp:taxon-name-part taxon-name-part-type="species" reg="amplexicaulis">amplexicaulis</tp:taxon-name-part></tp:taxon-name></italic>, <italic><tp:taxon-name><tp:taxon-name-part taxon-name-part-type="genus" reg="Argyrella">A.</tp:taxon-name-part> <tp:taxon-name-part taxon-name-part-type="species" reg="sessilis">sessilis</tp:taxon-name-part></tp:taxon-name></italic> (Hutch. ex Brenan &amp; Keay) Veranso-Libalah &amp; G.Kadereit and <italic><tp:taxon-name><tp:taxon-name-part taxon-name-part-type="genus" reg="Argyrella">A.</tp:taxon-name-part> <tp:taxon-name-part taxon-name-part-type="species" reg="angolensis">angolensis</tp:taxon-name-part></tp:taxon-name></italic> by its many new branches or buds arising at each node (versus unbranched in <italic><tp:taxon-name><tp:taxon-name-part taxon-name-part-type="genus" reg="Argyrella">A.</tp:taxon-name-part> <tp:taxon-name-part taxon-name-part-type="species" reg="amplexicaulis">amplexicaulis</tp:taxon-name-part></tp:taxon-name></italic>, <italic><tp:taxon-name><tp:taxon-name-part taxon-name-part-type="genus" reg="Argyrella">A.</tp:taxon-name-part> <tp:taxon-name-part taxon-name-part-type="species" reg="sessilis">sessilis</tp:taxon-name-part></tp:taxon-name></italic> and <italic><tp:taxon-name><tp:taxon-name-part taxon-name-part-type="genus" reg="Argyrella">A.</tp:taxon-name-part> <tp:taxon-name-part taxon-name-part-type="species" reg="angolensis">angolensis</tp:taxon-name-part></tp:taxon-name></italic>). <italic><tp:taxon-name><tp:taxon-name-part taxon-name-part-type="genus" reg="Argyrella">Argyrella</tp:taxon-name-part> <tp:taxon-name-part taxon-name-part-type="species" reg="richardsiae">richardsiae</tp:taxon-name-part></tp:taxon-name></italic> has broadly ovate leaves versus lanceolate to linear in <italic><tp:taxon-name><tp:taxon-name-part taxon-name-part-type="genus" reg="Argyrella">Argyrella</tp:taxon-name-part> <tp:taxon-name-part taxon-name-part-type="species" reg="canescens">canescens</tp:taxon-name-part></tp:taxon-name></italic> and <italic><tp:taxon-name><tp:taxon-name-part taxon-name-part-type="genus" reg="Argyrella">A.</tp:taxon-name-part> <tp:taxon-name-part taxon-name-part-type="species" reg="linearis">linearis</tp:taxon-name-part></tp:taxon-name></italic> (Jacq.-Fél.) Veranso-Libalah &amp; G.Kadereit. Also, <italic><tp:taxon-name><tp:taxon-name-part taxon-name-part-type="genus" reg="Argyrella">A.</tp:taxon-name-part> <tp:taxon-name-part taxon-name-part-type="species" reg="richardsiae">richardsiae</tp:taxon-name-part></tp:taxon-name></italic> has only glandular trichomes on the entire plant and leaves generally pointing downwards versus a mixture of stellate and glandular trichomes with leaves pointing upwards in the other species.</p></tp:treatment-sec><ref-list><ref id="B19"><mixed-citation xmlns:xlink="http://www.w3.org/1999/xlink" xlink:type="simple">
          <person-group><name name-style="western"><surname>White</surname><given-names>F</given-names></name></person-group> (<year>1983</year>) <article-title>The vegetation of Africa. A descriptive memoir to accompany the UNESCO/AETFAT/UNSO vegetation map of Africa.</article-title> <source>Natural Resources Research (Paris)</source> <volume>20</volume>: <fpage>1</fpage>–<lpage>356</lpage>.</mixed-citation></ref><ref id="B2"><mixed-citation xmlns:xlink="http://www.w3.org/1999/xlink" xlink:type="simple">
          <person-group><name name-style="western"><surname>Campbell</surname><given-names>B</given-names></name><name name-style="western"><surname>Frost</surname><given-names>P</given-names></name><name name-style="western"><surname>Bron</surname><given-names>N</given-names></name></person-group> (<year>1996</year>) <article-title>Miombo woodlands and their use: overview and key issues</article-title>. In: Campbell B (<role>Ed.</role>) <source>The Miombo in Transition: Woodlands and Welfare in Africa</source>. <publisher-name>CIFOR</publisher-name>, <publisher-loc>Bogor</publisher-loc>. <ext-link xlink:type="simple" ext-link-type="uri" xlink:href="http://www.cifor.org/publications/pdf_files/books/miombo.pdf">http://www.cifor.org/publications/pdf_files/books/miombo.pdf</ext-link></mixed-citation></ref><ref id="B3"><mixed-citation xmlns:xlink="http://www.w3.org/1999/xlink" xlink:type="simple">
          <person-group><name name-style="western"><surname>Campbell</surname><given-names>BM</given-names></name><name name-style="western"><surname>Angelsen</surname><given-names>A</given-names></name><name name-style="western"><surname>Cunningham</surname><given-names>A</given-names></name><name name-style="western"><surname>Katerere</surname><given-names>Y</given-names></name><name name-style="western"><surname>Sitoe</surname><given-names>A</given-names></name><name name-style="western"><surname>Wunder</surname><given-names>S</given-names></name></person-group> (<year>2007</year>) <source>Miombo woodlands – opportunities and barriers to sustainable forest management</source>, <publisher-loc>Bogor, Indonesia</publisher-loc>: <publisher-name>CIFOR</publisher-name>. <ext-link xlink:type="simple" ext-link-type="uri" xlink:href="http://www.cifor.org/miombo/docs/Campbell_BarriersandOpportunities.pdf">http://www.cifor.org/miombo/docs/Campbell_BarriersandOpportunities.pdf</ext-link></mixed-citation></ref><ref id="B14"><mixed-citation xmlns:xlink="http://www.w3.org/1999/xlink" xlink:type="simple">
          <person-group><name name-style="western"><surname>Malmer</surname><given-names>A</given-names></name></person-group> (<year>2007</year>) <article-title>General ecological features of miombo woodlands and considerations for utilization and management.</article-title> <source>Working Papers of the Finnish Forest Research Institute</source> <volume>50</volume>: <fpage>34</fpage>–<lpage>42</lpage>. <ext-link xlink:type="simple" ext-link-type="uri" xlink:href="http://www.metla.fi/julkaisut/workingpapers/2007/mwp050-05.pdf">http://www.metla.fi/julkaisut/workingpapers/2007/mwp050-05.pdf</ext-link></mixed-citation></ref><ref id="B13"><mixed-citation xmlns:xlink="http://www.w3.org/1999/xlink" xlink:type="simple">
          <person-group><name name-style="western"><surname>Lupala</surname><given-names>ZJ</given-names></name><name name-style="western"><surname>Lusambo</surname><given-names>LP</given-names></name><name name-style="western"><surname>Ngaga</surname><given-names>YM</given-names></name><name name-style="western"><surname>Makatta</surname><given-names>AA</given-names></name></person-group> (<year>2015</year>) <article-title>The land use and cover change in miombo woodlands under community based forest management and its implication to climate change mitigation: a case of southern highlands of Tanzania. International Journal of Forestry Research.</article-title> <volume>2015</volume>: <fpage>1</fpage>–<lpage>11</lpage>. <ext-link xlink:type="simple" ext-link-type="doi" xlink:href="10.1155/2015/459102">http://dx.doi.org/10.1155/2015/459102</ext-link></mixed-citation></ref><ref id="B8"><mixed-citation xmlns:xlink="http://www.w3.org/1999/xlink" xlink:type="simple">
          <person-group><name name-style="western"><surname>Frost</surname><given-names>PGH</given-names></name></person-group> (<year>1996</year>) <article-title>The ecology of miombo woodlands.</article-title> In: <person-group><name name-style="western"><surname>Campbell</surname><given-names>B</given-names></name></person-group> (<role>Ed.</role>) <issue-title>The miombo in transition: woodlands and welfare in Africa.</issue-title> <source>CIFOR, Bogor, Indonesia</source>, <fpage>11</fpage>–<lpage>57</lpage>.</mixed-citation></ref><ref id="B18"><mixed-citation xmlns:xlink="http://www.w3.org/1999/xlink" xlink:type="simple">
          <person-group><name name-style="western"><surname>Veranso-Libalah</surname><given-names>MC</given-names></name><name name-style="western"><surname>Stone</surname><given-names>RD</given-names></name><name name-style="western"><surname>Fongod</surname><given-names>AGN</given-names></name><name name-style="western"><surname>Couvreur</surname><given-names>TLP</given-names></name><name name-style="western"><surname>Kadereit</surname><given-names>G</given-names></name></person-group> (<year>2017</year>) <article-title>Phylogeny and systematics of African Melastomateae (<tp:taxon-name><tp:taxon-name-part taxon-name-part-type="family">Melastomataceae</tp:taxon-name-part></tp:taxon-name>).</article-title> <source>Taxon</source> <volume>66</volume>: <fpage>584</fpage>–<lpage>614</lpage>. <ext-link xlink:type="simple" ext-link-type="doi" xlink:href="10.12705/663.5">https://doi.org/10.12705/663.5</ext-link></mixed-citation></ref></ref-list></tp:taxon-treatment>
